# Supplementary material for: DNA barcode-based delineation of putative species: efficient start for taxonomic workflows
Source: Mol Ecol Resour. 2014 Mar 10;14(4):706–15. doi: 10.1111/1755-0998.12233 (PMC4264940; doi:10.1111/1755-0998.12233)
Supplement: Appendix S4 — R code used for GMYC analyses. [file men0014-0706-SD4.txt]

library(ape)
library(splits)

Name.tr<-read.tree("*.nwk", tree.names = NULL)
##read fully-resolved and ultrametric input tree constructed with haplotype data 

test1 <- gmyc(Name.tr, method="single", interval=c(0, 10))
##execute single threshold analysis

summary(test1)  
##show summary results

plot(test1)
##plot results

test2 <- gmyc(Name.tr, method="multiple", interval= c(0, 10))
##execute multiple threshold analysis

summary(test2)
##show summary results

plot(test2)
##plot results

compare(test1,test2) 
##compare multiple vs single threshold models
