# Supplementary material for: DNA barcode-based delineation of putative species: efficient start for taxonomic workflows
Source: Mol Ecol Resour. 2014 Mar 10;14(4):706–15. doi: 10.1111/1755-0998.12233 (PMC4264940; doi:10.1111/1755-0998.12233)
Supplement: Table S6 — Samples used for OTU delineation. OTU names, BOLD Sample and Process IDs, GenBank accessions and storing institutions are provided. [file men0014-0706-SD6.txt]

0
10
20
30
40
50
60
70
80
90
100
110
120
130
1958 1959 1963 1964 1966 1968 1969 1970 1971 1972 1973 1974 1975 1976 1977 1978 1979 1980 1981 1982 1983 1984 1985 1986 1987 1988 1989 1989 1990 1991 1992 1993 1994 1995 1996 1997 1998 1999 2000 2001 2002 2003 2004 2005 2006 2007 2008 2009 2010 2011 2012
F
re
q
u
e
n
c
y

Collection year 
