# Supplementary material for: DNA barcode-based delineation of putative species: efficient start for taxonomic workflows
Source: Mol Ecol Resour. 2014 Mar 10;14(4):706–15. doi: 10.1111/1755-0998.12233 (PMC4264940; doi:10.1111/1755-0998.12233)
Supplement: Table S6 — Samples used for OTU delineation. OTU names, BOLD Sample and Process IDs, GenBank accessions and storing institutions are provided. [file men0014-0706-SD6.xlsx]

## Sheet: Sheet1
OTU	Sample ID	Process ID	GenBank	Institution Storing
Acraephnes cryeropis	MM11494	LEFIH260-10	HM876878	Australian National Insect Collection
Acraephnes cryeropis	CCDB-15820-A08	ANIAE1318-11	KF389754	Australian National Insect Collection
Acraephnes cryeropis	CCDB-15820-A06	ANIAE1316-11	KF390760	Australian National Insect Collection
Acraephnes cryeropis	CCDB-15820-A05	ANIAE1315-11	KF391123	Australian National Insect Collection
Acraephnes innubila	CCDB-15820-C07	ANIAE1341-11	KF391914	Australian National Insect Collection
Acraephnes innubila	CCDB-15820-B09	ANIAE1331-11	KF392311	Australian National Insect Collection
Acraephnes innubila	ANIC Gen No. 004334	AANIC213-11	KJ012955	Australian National Insect Collection
Acraephnes inscripta	MM11322	LEFIH211-10	HM876829	Australian National Insect Collection
Acraephnes inscripta	MM11491	LEFIH257-10	HM876875	Australian National Insect Collection
Acraephnes inscripta	CCDB-15820-B08	ANIAE1330-11	KF390277	Australian National Insect Collection
Acraephnes inscripta	CCDB-15820-B05	ANIAE1327-11	KF391802	Australian National Insect Collection
Acraephnes inscripta	CCDB-15820-B06	ANIAE1328-11	KF394096	Australian National Insect Collection
Acraephnes inscripta	ANIC Gen No. 000257	ANICB527-06	KJ012928	Australian National Insect Collection
Acraephnes litodes	gvc11808-1L	LOQTE217-09	GU669963	Research Collection of Graeme V. Cocks
Acraephnes litodes	gvc11953-1L	LOQTE289-09	GU669996	Research Collection of Graeme V. Cocks
Acraephnes litodes	gvc11997-1L	LOQTE310-09	GU669997	Research Collection of Graeme V. Cocks
Acraephnes litodes	gvc8041	LOQTF702-10	HM890111	Biodiversity Institute of Ontario
Acraephnes litodes	gvc15285-1L	LOQTI163-10	JF857300	Research Collection of Graeme V. Cocks
Acraephnes litodes	IM11-0349	IMLS336-12	KJ012970	Biodiversity Institute of Ontario
Acraephnes litodes	gvc6423-1L	LOQTB075-07	KJ012932	Biodiversity Institute of Ontario
Acraephnes litodes	gvc8041-1L	LOQTC405-07	KJ012888	Biodiversity Institute of Ontario
Acraephnes litodes	gvc9529-1L	LOQTD710-08	KJ012946	Research Collection of Doug Hilton
Acraephnes litodes	gvc11487-1L	LOQTE086-09	KJ012942	Research Collection of Graeme V. Cocks
Acraephnes nitida	ANIC Gen No. 004338	AANIC217-11	KJ012971	Australian National Insect Collection
Acraephnes nitida	ANIC Gen No. 004339	AANIC218-11	KJ012883	Australian National Insect Collection
Acraephnes nivea	MM11493	LEFIH259-10	HM876877	Australian National Insect Collection
Acraephnes nivea	06-NSWE-00396	LNSWE396-06	KJ013003	Biodiversity Institute of Ontario
Acraephnes sp. ANICMK1	MM11495	LEFIH261-10	HM876879	Australian National Insect Collection
Acraephnes sp. ANICMK1	CCDB-15820-A01	ANIAE1311-11	KF388438	Australian National Insect Collection
Acraephnes sp. ANICMK1	CCDB-15820-A02	ANIAE1312-11	KF390959	Australian National Insect Collection
Acraephnes sp. ANICMK2	MM11486	LEFIH252-10	HM876870	Australian National Insect Collection
Acraephnes sp. ANICMK2	MM11487	LEFIH253-10	HM876871	Australian National Insect Collection
Acraephnes sp. ANICMK2	MM11489	LEFIH255-10	HM876873	Australian National Insect Collection
Acraephnes sp. ANICMK2	CCDB-15820-C01	ANIAE1335-11	KF391724	Australian National Insect Collection
Acraephnes sp. ANICMK200	MM11461	LEFIH227-10	HM876845	Australian National Insect Collection
Acraephnes sp. ANICMK200	CCDB-15820-B02	ANIAE1324-11	KF393968	Australian National Insect Collection
Acraephnes sp. ANICMK200	CCDB-15820-B03	ANIAE1325-11	KF394412	Australian National Insect Collection
Acraephnes sp. ANICMK30	CCDB-15820-C05	ANIAE1339-11	KF390524	Australian National Insect Collection
Acraephnes sp. ANICMK30	CCDB-15820-C03	ANIAE1337-11	KF391415	Australian National Insect Collection
Acraephnes sp. ANICMK30	CCDB-15820-C04	ANIAE1338-11	KF391712	Australian National Insect Collection
Acraephnes sulfurata	MM11492	LEFIH258-10	HM876876	Australian National Insect Collection
Acraephnes sulfurata	CCDB-15820-A04	ANIAE1314-11	KF392606	Australian National Insect Collection
Acraephnes sulfurata	CCDB-15820-A03	ANIAE1313-11	KF392947	Australian National Insect Collection
Callizyga dispar	MM11458	LEFIH224-10	HM876842	Australian National Insect Collection
Callizyga dispar	MM11459	LEFIH225-10	HM876843	Australian National Insect Collection
Callizyga dispar	MM11460	LEFIH226-10	HM876844	Australian National Insect Collection
Callizyga dispar	CCDB-15820-H11	ANIAE1405-11	KF390246	Australian National Insect Collection
Callizyga dispar	ANIC Gen No. 001883	ANICB915-07	KJ012975	Australian National Insect Collection
Callizyga dispar	IM11-0200	IMLS196-12	KJ012958	Biodiversity Institute of Ontario
Callizyga dispar	IM11-0273	IMLS261-12	KJ013004	Biodiversity Institute of Ontario
Callizyga dispar	IM12-0017	IMLS364-12	KJ012892	Biodiversity Institute of Ontario
Callizyga dispar	IM12-0053	IMLS400-12	KJ012950	Biodiversity Institute of Ontario
Callizyga dispar	IM12-0081	IMLS427-12	KJ012912	Biodiversity Institute of Ontario
Eomystis rhodopis	MM11457	LEFIH223-10	HM876841	Australian National Insect Collection
Eomystis rhodopis	CCDB-15820-H07	ANIAE1401-11	KF388952	Australian National Insect Collection
Eomystis rhodopis	CCDB-15820-H06	ANIAE1400-11	KF391350	Australian National Insect Collection
Eomystis rhodopis	CCDB-15820-H04	ANIAE1398-11	KF393788	Australian National Insect Collection
Eomystis rhodopis	CCDB-15820-H08	ANIAE1402-11	KF395012	Australian National Insect Collection
Eomystis sp. ANICMK35	CCDB-15820-H05	ANIAE1399-11	KF390798	Australian National Insect Collection
Epithetica typhoscia	CCDB-15850-E08	ANIAG216-11	KF387748	Australian National Insect Collection
Epithetica typhoscia	CCDB-15850-A01	ANIAG161-11	KF389288	Australian National Insect Collection
Epithetica typhoscia	CCDB-15850-A03	ANIAG163-11	KF391749	Australian National Insect Collection
Epithetica typhoscia	CCDB-15850-A02	ANIAG162-11	KF394828	Australian National Insect Collection
Eupselia anommata	CCDB-15835-D10	ANIAF781-11	KF388395	Australian National Insect Collection
Eupselia anommata	K290575	AMUB422-11	KJ012982	Australian Museum, Sydney
Eupselia anommata	ANIC Gen No. 001489	ANICB456-06	KJ013010	Australian National Insect Collection
Eupselia anommata	ANIC Gen No. 001517	ANICB548-06	KJ012947	Australian National Insect Collection
Eupselia anommata	ANIC Gen No. 001562	ANICB593-06	KJ012988	Australian National Insect Collection
Eupselia anommata	IM11-0185	IMLS182-12	KJ012886	Biodiversity Institute of Ontario
Eupselia aristonica	MM15225	LEFIH291-10	HM876909	Australian National Insect Collection
Eupselia aristonica	CCDB-15835-G10	ANIAF817-11	KF390968	Australian National Insect Collection
Eupselia axiepaena	MM11317	LEFIH206-10	HM876824	Finnish Museum of Natural History
Eupselia axiepaena	MM11455	LEFIH221-10	HM876839	Australian National Insect Collection
Eupselia callidyas	MM15206	LEFIH272-10	HM876890	Australian National Insect Collection
Eupselia callidyas	MM15207	LEFIH273-10	HM876891	Australian National Insect Collection
Eupselia callidyas	MM15208	LEFIH274-10	HM876892	Australian National Insect Collection
Eupselia callidyas	MM15209	LEFIH275-10	HM876893	Australian National Insect Collection
Eupselia callidyas	CCDB-15850-E04	ANIAG212-11	KF388041	Australian National Insect Collection
Eupselia callidyas	CCDB-15850-E05	ANIAG213-11	KF389119	Australian National Insect Collection
Eupselia callidyas	CCDB-15850-H05	ANIAG249-11	KF391870	Australian National Insect Collection
Eupselia callidyas	CCDB-15850-H03	ANIAG247-11	KF394540	Australian National Insect Collection
Eupselia holoxantha	MM11311	LEFIH200-10	HM876820	Finnish Museum of Natural History
Eupselia holoxantha	MM11312	LEFIH201-10	HM876821	Finnish Museum of Natural History
Eupselia holoxantha	MM11313	LEFIH202-10	HM876822	Finnish Museum of Natural History
Eupselia holoxantha	MM15242	LEFIH308-10	HM876925	Australian National Insect Collection
Eupselia holoxantha	MM15243	LEFIH309-10	HM876926	Australian National Insect Collection
Eupselia hypsichora	CCDB-15835-E05	ANIAF788-11	KF387809	Australian National Insect Collection
Eupselia hypsichora	CCDB-15835-E01	ANIAF784-11	KF391044	Australian National Insect Collection
Eupselia leucaspis	CCDB-15835-D07	ANIAF778-11	KF387870	Australian National Insect Collection
Eupselia leucaspis	CCDB-15850-C04	ANIAG188-11	KF394247	Australian National Insect Collection
Eupselia metabola	MM15228	LEFIH294-10	HM876912	Australian National Insect Collection
Eupselia metabola	MM15236	LEFIH302-10	HM876919	Australian National Insect Collection
Eupselia metabola	CCDB-15835-F05	ANIAF800-11	KF391496	Australian National Insect Collection
Eupselia metabola	CCDB-15835-F08	ANIAF803-11	KF392616	Australian National Insect Collection
Eupselia metabola	ANIC Gen No. 000144	ANICB473-06	KJ012939	Australian National Insect Collection
Eupselia metabola	ANIC Gen No. 000259	ANICB529-06	KJ012920	Australian National Insect Collection
Eupselia metabola	ANIC Gen No. 001509	ANICB540-06	KJ012931	Australian National Insect Collection
Eupselia metabola	ANIC Gen No. 001510	ANICB541-06	KJ013019	Australian National Insect Collection
Eupselia philomorpha	MM15230	LEFIH296-10	HM876914	Australian National Insect Collection
Eupselia philomorpha	MM15233	LEFIH299-10	HM876917	Australian National Insect Collection
Eupselia philomorpha	CCDB-15850-C01	ANIAG185-11	KF392399	Australian National Insect Collection
Eupselia philomorpha	CCDB-15850-C02	ANIAG186-11	KF393293	Australian National Insect Collection
Eupselia sp. ANICIC24	MM15202	LEFIH268-10	HM876886	Australian National Insect Collection
Eupselia sp. ANICIC24	MM15203	LEFIH269-10	HM876887	Australian National Insect Collection
Eupselia sp. ANICIC24	MM15204	LEFIH270-10	HM876888	Australian National Insect Collection
Eupselia sp. ANICIC24	MM15224	LEFIH290-10	HM876908	Australian National Insect Collection
Eupselia sp. ANICIC24	CCDB-15850-B01	ANIAG173-11	KF388233	Australian National Insect Collection
Eupselia sp. ANICIC24	CCDB-15850-A09	ANIAG169-11	KF391103	Australian National Insect Collection
Eupselia sp. ANICIC24	05-NSW-00640	LNSWA640-05	KJ012940	Agricultural Scientific Collections Unit, New South Wales
Eupselia sp. ANICIC24	05-NSW-00744	LNSWA744-05	KJ012937	Agricultural Scientific Collections Unit, New South Wales
Eupselia sp. ANICIC32	MM15217	LEFIH283-10	HM876901	Australian National Insect Collection
Eupselia sp. ANICIC32	MM15218	LEFIH284-10	HM876902	Australian National Insect Collection
Eupselia sp. ANICIC32	MM15219	LEFIH285-10	HM876903	Australian National Insect Collection
Eupselia sp. ANICIC32	CCDB-15850-G01	ANIAG233-11	KF388738	Australian National Insect Collection
Eupselia sp. ANICIC32	CCDB-15850-H11	ANIAG255-11	KF391093	Australian National Insect Collection
Eupselia sp. ANICIC32	CCDB-15850-D06	ANIAG202-11	KF394725	Australian National Insect Collection
Eupselia sp. ANICIC5	05-NSW-00969	LNSWB029-05	KJ012989	Agricultural Scientific Collections Unit, New South Wales
Eupselia sp. ANICIC5	05-NSW-00970	LNSWB030-05	KJ012963	Agricultural Scientific Collections Unit, New South Wales
Eupselia sp. ANICIC5	05-NSW-00971	LNSWB031-05	KJ012874	Agricultural Scientific Collections Unit, New South Wales
Eupselia sp. ANICIC5	05-NSW-00972	LNSWB032-05	KJ013006	Agricultural Scientific Collections Unit, New South Wales
Eupselia sp. ANICIC5	05-NSW-00973	LNSWB033-05	KJ012986	Agricultural Scientific Collections Unit, New South Wales
Eupselia sp. ANICIC5	05-NSW-00974	LNSWB034-05	KJ013014	Agricultural Scientific Collections Unit, New South Wales
Eupselia sp. ANICIC5	05-NSW-00975	LNSWB035-05	KJ012889	Agricultural Scientific Collections Unit, New South Wales
Eupselia sp. ANICIC5	05-NSW-00976	LNSWB036-05	KJ012954	Agricultural Scientific Collections Unit, New South Wales
Eupselia sp. ANICIC5	05-NSW-00977	LNSWB037-05	KJ012894	Agricultural Scientific Collections Unit, New South Wales
Eupselia sp. ANICIC5	05-NSW-00978	LNSWB038-05	KJ012926	Agricultural Scientific Collections Unit, New South Wales
Eupselia sp. ANICIC5	05-NSW-00979	LNSWB039-05	KJ012995	Agricultural Scientific Collections Unit, New South Wales
Eupselia sp. ANICIC53	MM11500	LEFIH266-10	HM876884	Australian National Insect Collection
Eupselia sp. ANICIC53	MM15201	LEFIH267-10	HM876885	Australian National Insect Collection
Eupselia sp. ANICIC53	MM15295	LEFIH361-10	HM876977	Australian National Insect Collection
Eupselia sp. ANICIC53	MM15296	LEFIH362-10	HM876978	Australian National Insect Collection
Eupselia sp. ANICIC53	MM15297	LEFIH363-10	HM876979	Australian National Insect Collection
Eupselia sp. ANICIC53	CCDB-15850-G03	ANIAG235-11	KF387930	Australian National Insect Collection
Eupselia sp. ANICIC53	05-NSW-00216	LNSWA216-05	KJ012961	Agricultural Scientific Collections Unit, New South Wales
Eupselia sp. ANICIC59	2006-LOQT-305	LOQT1146-10	HQ572203	Biodiversity Institute of Ontario
Eupselia sp. ANICIC59	2006-LOQT-389	LOQT1230-10	HQ572282	Biodiversity Institute of Ontario
Eupselia sp. ANICIC59	gvc7518-1L	LOQTB824-07	KJ012960	Biodiversity Institute of Ontario
Eupselia sp. ANICIC59	gvc8829-1L	LOQTD226-08	KJ012967	Research Collection of Graeme V. Cocks
Eupselia sp. ANICIC59	gvc9485-1L	LOQTD703-08	KJ012900	Research Collection of Doug Hilton
Eupselia sp. ANICIC59	gvc9629-1L	LOQTD726-08	KJ012976	Research Collection of Graeme V. Cocks
Eupselia sp. ANICIC61	CCDB-15843-D05	ANIAF1536-11	KF388217	Australian National Insect Collection
Eupselia sp. ANICIC61	CCDB-15843-D04	ANIAF1535-11	KF390051	Australian National Insect Collection
Eupselia sp. ANICIC61	CCDB-15843-C12	ANIAF1531-11	KF390745	Australian National Insect Collection
Eupselia sp. ANICIC61	CCDB-15843-D07	ANIAF1538-11	KF392168	Australian National Insect Collection
Eupselia sp. ANICIC61	CCDB-15843-D06	ANIAF1537-11	KF394293	Australian National Insect Collection
Eupselia sp. ANICIC7	MM15229	LEFIH295-10	HM876913	Australian National Insect Collection
Eupselia sp. ANICIC70	MM15252	LEFIH318-10	HM876935	Australian National Insect Collection
Eupselia sp. ANICIC70	MM15253	LEFIH319-10	HM876936	Australian National Insect Collection
Eupselia sp. ANICIC70	MM15254	LEFIH320-10	HM876937	Australian National Insect Collection
Eupselia sp. ANICIC70	MM15255	LEFIH321-10	HM876938	Australian National Insect Collection
Eupselia sp. ANICMK104	CCDB-15843-H09	ANIAF1588-11	KF387849	Australian National Insect Collection
Eupselia sp. ANICMK104	CCDB-15843-H08	ANIAF1587-11	KF389763	Australian National Insect Collection
Eupselia sp. ANICMK104	CCDB-15843-H04	ANIAF1583-11	KF393902	Australian National Insect Collection
Eupselia sp. ANICMK105	IM12-0094	IMLS440-12	KJ012945	Biodiversity Institute of Ontario
Eupselia sp. ANICMK106	MM11452	LEFIH218-10	HM876836	Australian National Insect Collection
Eupselia sp. ANICMK106	MM11453	LEFIH219-10	HM876837	Australian National Insect Collection
Eupselia sp. ANICMK106	MM15290	LEFIH356-10	HM876972	Australian National Insect Collection
Eupselia sp. ANICMK106	MM15291	LEFIH357-10	HM876973	Australian National Insect Collection
Eupselia sp. ANICMK106	MM15292	LEFIH358-10	HM876974	Australian National Insect Collection
Eupselia sp. ANICMK106	MM15293	LEFIH359-10	HM876975	Australian National Insect Collection
Eupselia sp. ANICMK106	MM15294	LEFIH360-10	HM876976	Australian National Insect Collection
Eupselia sp. ANICMK106	CCDB-15835-E10	ANIAF793-11	KF393107	Australian National Insect Collection
Eupselia sp. ANICMK106	CCDB-15835-H03	ANIAF822-11	KF393129	Australian National Insect Collection
Eupselia sp. ANICMK106	CCDB-15835-F04	ANIAF799-11	KF393862	Australian National Insect Collection
Eupselia sp. ANICMK106	CCDB-15835-E11	ANIAF794-11	KF393959	Australian National Insect Collection
Eupselia sp. ANICMK106	ANIC Gen No. 001561	ANICB592-06	KJ012910	Australian National Insect Collection
Eupselia sp. ANICMK11	05-NSW-00933	LNSWA933-05	KJ012964	Agricultural Scientific Collections Unit, New South Wales
Eupselia sp. ANICMK11	05-NSW-00934	LNSWA934-05	KJ013016	Agricultural Scientific Collections Unit, New South Wales
Eupselia sp. ANICMK11	CCDB-12828-E11	PHLCD009-11	KJ012911	Biodiversity Institute of Ontario
Eupselia sp. ANICMK11	BIOUG02113-A08	PHLCD245-12	KJ013013	Biodiversity Institute of Ontario
Eupselia sp. ANICMK11	BIOUG02113-A09	PHLCD246-12	KJ012993	Biodiversity Institute of Ontario
Eupselia sp. ANICMK11	BIOUG02243-F07	PHLCD3075-12	KJ013012	Biodiversity Institute of Ontario
Eupselia sp. ANICMK11	BIOUG02243-F08	PHLCD3076-12	KJ012904	Biodiversity Institute of Ontario
Eupselia sp. ANICMK12	MM11309	LEFIH198-10	HM876818	Australian National Insect Collection
Eupselia sp. ANICMK12	05-NSW-01385	LNSWB445-05	KJ012913	Agricultural Scientific Collections Unit, New South Wales
Eupselia sp. ANICMK13	MM15256	LEFIH322-10	HM876939	Australian National Insect Collection
Eupselia sp. ANICMK13	MM15257	LEFIH323-10	HM876940	Australian National Insect Collection
Eupselia sp. ANICMK13	MM15258	LEFIH324-10	HM876941	Australian National Insect Collection
Eupselia sp. ANICMK13	MM15259	LEFIH325-10	HM876942	Australian National Insect Collection
Eupselia sp. ANICMK13	MM15260	LEFIH326-10	HM876943	Australian National Insect Collection
Eupselia sp. ANICMK134	CCDB-15850-F09	ANIAG229-11	KF393653	Australian National Insect Collection
Eupselia sp. ANICMK134	CCDB-15850-F10	ANIAG230-11	KF394154	Australian National Insect Collection
Eupselia sp. ANICMK134	CCDB-15850-F11	ANIAG231-11	KF395079	Australian National Insect Collection
Eupselia sp. ANICMK14	MM15205	LEFIH271-10	HM876889	Australian National Insect Collection
Eupselia sp. ANICMK15	MM11310	LEFIH199-10	HM876819	Australian National Insect Collection
Eupselia sp. ANICMK15	05-NSW-00706	LNSWA706-05	KJ012966	Agricultural Scientific Collections Unit, New South Wales
Eupselia sp. ANICMK15	BIOUG02126-E04	PHLCD2177-12	KJ012884	Biodiversity Institute of Ontario
Eupselia sp. ANICMK18	MM15213	LEFIH279-10	HM876897	Australian National Insect Collection
Eupselia sp. ANICMK18	MM15244	LEFIH310-10	HM876927	Australian National Insect Collection
Eupselia sp. ANICMK19	CCDB-15850-C07	ANIAG191-11	KF389255	Australian National Insect Collection
Eupselia sp. ANICMK19	CCDB-15850-F06	ANIAG226-11	KF390632	Australian National Insect Collection
Eupselia sp. ANICMK19	CCDB-15850-F08	ANIAG228-11	KF393589	Australian National Insect Collection
Eupselia sp. ANICMK19	06-NSW-00076	LNSWC076-06	KJ012867	Biodiversity Institute of Ontario
Eupselia sp. ANICMK201	CCDB-15835-F02	ANIAF797-11	KF388373	Australian National Insect Collection
Eupselia sp. ANICMK201	CCDB-15835-F03	ANIAF798-11	KF393711	Australian National Insect Collection
Eupselia sp. ANICMK202	MM15267	LEFIH333-10	HM876950	Australian National Insect Collection
Eupselia sp. ANICMK202	CCDB-15835-E06	ANIAF789-11	KF391493	Australian National Insect Collection
Eupselia sp. ANICMK203	MM11456	LEFIH222-10	HM876840	Australian National Insect Collection
Eupselia sp. ANICMK203	MM15234	LEFIH300-10	HM876918	Australian National Insect Collection
Eupselia sp. ANICMK203	CCDB-15850-C05	ANIAG189-11	KF391181	Australian National Insect Collection
Eupselia sp. ANICMK204	gvc6044-1L	LOQTF387-10	HM879828	Biodiversity Institute of Ontario
Eupselia sp. ANICMK204	gvc7333	LOQTF876-10	HM890272	Biodiversity Institute of Ontario
Eupselia sp. ANICMK204	gvc7760	LOQTF938-10	HM890332	Biodiversity Institute of Ontario
Eupselia sp. ANICMK204	2006-LOQT-317	LOQT1158-10	HQ572213	Biodiversity Institute of Ontario
Eupselia sp. ANICMK204	gvc7333-1L	LOQTB616-07	KJ012917	Biodiversity Institute of Ontario
Eupselia sp. ANICMK204	gvc7760-1L	LOQTC115-07	KJ012957	Biodiversity Institute of Ontario
Eupselia sp. ANICMK204	gvc9029-1L	LOQTD420-08	KJ013018	Research Collection of Doug Hilton
Eupselia sp. ANICMK205	gvc7171	LOQTF845-10	HM890242	Biodiversity Institute of Ontario
Eupselia sp. ANICMK205	gvc3700-1L	LOQT598-06	KJ013023	Research Collection of Graeme V. Cocks
Eupselia sp. ANICMK205	gvc7171-1L	LOQTB521-07	KJ012871	Biodiversity Institute of Ontario
Eupselia sp. ANICMK206	CCDB-15843-G06	ANIAF1573-11	KF388737	Australian National Insect Collection
Eupselia sp. ANICMK206	CCDB-15843-H07	ANIAF1586-11	KF389564	Australian National Insect Collection
Eupselia sp. ANICMK206	CCDB-15843-G05	ANIAF1572-11	KF390364	Australian National Insect Collection
Eupselia sp. ANICMK206	CCDB-15843-G07	ANIAF1574-11	KF393309	Australian National Insect Collection
Eupselia sp. ANICMK206	IM11-0170	IMLS167-12	KJ012930	Biodiversity Institute of Ontario
Eupselia sp. ANICMK207	MM11324	LEFIH213-10	HM876831	Finnish Museum of Natural History
Eupselia sp. ANICMK208	CCDB-15843-H11	ANIAF1590-11	KF391686	Australian National Insect Collection
Eupselia sp. ANICMK208	05-NSW-00449	LNSWA449-05	KJ013009	Agricultural Scientific Collections Unit, New South Wales
Eupselia sp. ANICMK209	MM11306	LEFIH195-10	HM876815	Finnish Museum of Natural History
Eupselia sp. ANICMK209	MM11307	LEFIH196-10	HM876816	Finnish Museum of Natural History
Eupselia sp. ANICMK210	MM11305	LEFIH194-10	HM876814	Finnish Museum of Natural History
Eupselia sp. ANICMK211	CCDB-15843-H01	ANIAF1580-11	KF395191	Australian National Insect Collection
Eupselia sp. ANICMK212	MM15276	LEFIH342-10	HM876959	Australian National Insect Collection
Eupselia sp. ANICMK213	MM11325	LEFIH214-10	HM876832	Finnish Museum of Natural History
Eupselia sp. ANICMK214	CCDB-15843-H05	ANIAF1584-11	KF390648	Australian National Insect Collection
Eupselia sp. ANICMK214	CCDB-15843-H10	ANIAF1589-11	KF393765	Australian National Insect Collection
Eupselia sp. ANICMK215	MM15239	LEFIH305-10	HM876922	Australian National Insect Collection
Eupselia sp. ANICMK215	MM15241	LEFIH307-10	HM876924	Australian National Insect Collection
Eupselia sp. ANICMK215	MM15274	LEFIH340-10	HM876957	Australian National Insect Collection
Eupselia sp. ANICMK216	MM15275	LEFIH341-10	HM876958	Australian National Insect Collection
Eupselia sp. ANICMK217	MM11296	LEFIH185-10	HM876805	Finnish Museum of Natural History
Eupselia sp. ANICMK217	IM07-0663	IMLQ747-08	KJ012980	Biodiversity Institute of Ontario
Eupselia sp. ANICMK217	IM08-0149	IMLQ851-08	KJ013011	Biodiversity Institute of Ontario
Eupselia sp. ANICMK217	IM08-1379	IMLR507-08	KJ013020	Biodiversity Institute of Ontario
Eupselia sp. ANICMK217	IM08-1380	IMLR508-08	KJ012919	Biodiversity Institute of Ontario
Eupselia sp. ANICMK217	IM08-1381	IMLR509-08	KJ012992	Biodiversity Institute of Ontario
Eupselia sp. ANICMK217	IM08-1430	IMLR531-08	KJ013002	Biodiversity Institute of Ontario
Eupselia sp. ANICMK217	IM08-1481	IMLR557-08	KJ012908	Biodiversity Institute of Ontario
Eupselia sp. ANICMK217	IM08-1803	IMLR674-08	KJ012877	Biodiversity Institute of Ontario
Eupselia sp. ANICMK217	IM08-2160	IMLR759-08	KJ012909	Biodiversity Institute of Ontario
Eupselia sp. ANICMK217	IM12-0009	IMLS356-12	KJ012907	Biodiversity Institute of Ontario
Eupselia sp. ANICMK217	IM12-0179	IMLS522-12	KJ012973	Biodiversity Institute of Ontario
Eupselia sp. ANICMK217	IM12-0212	IMLS550-12	KJ012880	Biodiversity Institute of Ontario
Eupselia sp. ANICMK217	IM12-0213	IMLS551-12	KJ012983	Biodiversity Institute of Ontario
Eupselia sp. ANICMK217	06-NSWE-00409	LNSWE409-06	KJ012887	Biodiversity Institute of Ontario
Eupselia sp. ANICMK217	gvc4009-1L	LOQTB577-07	KJ012876	Biodiversity Institute of Ontario
Eupselia sp. ANICMK217	BIOUG00987-B06	NSWHN1059-11	KJ012953	Biodiversity Institute of Ontario
Eupselia sp. ANICMK218	ANIC Gen No. 001707	ANICB739-07	KJ013015	Australian National Insect Collection
Eupselia sp. ANICMK218	BIOUG00954-C10	NSWHM888-11	KJ012938	Biodiversity Institute of Ontario
Eupselia sp. ANICMK219	IM07-0868	IMLR220-08	KJ012901	Biodiversity Institute of Ontario
Eupselia sp. ANICMK220	IM11-0095	IMLS095-12	KJ012915	Biodiversity Institute of Ontario
Eupselia sp. ANICMK220	05-NSW-00966	LNSWB026-05	KJ012978	Agricultural Scientific Collections Unit, New South Wales
Eupselia sp. ANICMK220	05-NSW-00967	LNSWB027-05	KJ012943	Agricultural Scientific Collections Unit, New South Wales
Eupselia sp. ANICMK221	MM15261	LEFIH327-10	HM876944	Australian National Insect Collection
Eupselia sp. ANICMK221	MM15262	LEFIH328-10	HM876945	Australian National Insect Collection
Eupselia sp. ANICMK221	MM15263	LEFIH329-10	HM876946	Australian National Insect Collection
Eupselia sp. ANICMK221	MM15264	LEFIH330-10	HM876947	Australian National Insect Collection
Eupselia sp. ANICMK221	ANIC Gen No. 001757	ANICB789-07	KJ012968	Australian National Insect Collection
Eupselia sp. ANICMK222	CCDB-15835-F10	ANIAF805-11	KF392513	Australian National Insect Collection
Eupselia sp. ANICMK223	MM11315	LEFIH204-10	HM876823	Finnish Museum of Natural History
Eupselia sp. ANICMK223	IM08-1756	IMLR665-08	KJ012951	Biodiversity Institute of Ontario
Eupselia sp. ANICMK223	IM08-2011	IMLR721-08	KJ012863	Biodiversity Institute of Ontario
Eupselia sp. ANICMK224	MM15211	LEFIH277-10	HM876895	Australian National Insect Collection
Eupselia sp. ANICMK224	MM15214	LEFIH280-10	HM876898	Australian National Insect Collection
Eupselia sp. ANICMK224	MM15220	LEFIH286-10	HM876904	Australian National Insect Collection
Eupselia sp. ANICMK224	MM15221	LEFIH287-10	HM876905	Australian National Insect Collection
Eupselia sp. ANICMK224	MM15222	LEFIH288-10	HM876906	Australian National Insect Collection
Eupselia sp. ANICMK224	MM15223	LEFIH289-10	HM876907	Australian National Insect Collection
Eupselia sp. ANICMK224	MM15245	LEFIH311-10	HM876928	Australian National Insect Collection
Eupselia sp. ANICMK224	CCDB-15850-F05	ANIAG225-11	KF393596	Australian National Insect Collection
Eupselia sp. ANICMK225	MM15268	LEFIH334-10	HM876951	Australian National Insect Collection
Eupselia sp. ANICMK225	MM15269	LEFIH335-10	HM876952	Australian National Insect Collection
Eupselia sp. ANICMK225	gvc7503	LOQTF900-10	HM890295	Biodiversity Institute of Ontario
Eupselia sp. ANICMK225	CCDB-15843-F08	ANIAF1563-11	KF388499	Australian National Insect Collection
Eupselia sp. ANICMK225	CCDB-15843-D03	ANIAF1534-11	KF388815	Australian National Insect Collection
Eupselia sp. ANICMK225	CCDB-15843-C07	ANIAF1526-11	KF389007	Australian National Insect Collection
Eupselia sp. ANICMK225	CCDB-15843-F05	ANIAF1560-11	KF389038	Australian National Insect Collection
Eupselia sp. ANICMK225	CCDB-15843-E06	ANIAF1549-11	KF389165	Australian National Insect Collection
Eupselia sp. ANICMK225	CCDB-15843-C08	ANIAF1527-11	KF389422	Australian National Insect Collection
Eupselia sp. ANICMK225	CCDB-15843-C04	ANIAF1523-11	KF389427	Australian National Insect Collection
Eupselia sp. ANICMK225	CCDB-15843-E07	ANIAF1550-11	KF390612	Australian National Insect Collection
Eupselia sp. ANICMK225	CCDB-15843-C10	ANIAF1529-11	KF390799	Australian National Insect Collection
Eupselia sp. ANICMK225	CCDB-15843-F06	ANIAF1561-11	KF393540	Australian National Insect Collection
Eupselia sp. ANICMK225	CCDB-15843-C05	ANIAF1524-11	KF394401	Australian National Insect Collection
Eupselia sp. ANICMK225	CCDB-15843-C06	ANIAF1525-11	KF394915	Australian National Insect Collection
Eupselia sp. ANICMK225	gvc7173-1L	LOQTB523-07	KJ012925	Biodiversity Institute of Ontario
Eupselia sp. ANICMK225	gvc7174-1L	LOQTB524-07	KJ012990	Biodiversity Institute of Ontario
Eupselia sp. ANICMK225	gvc9038-1L	LOQTD429-08	KJ013008	Research Collection of Doug Hilton
Eupselia sp. ANICMK226	MM15288	LEFIH354-10	HM876970	Australian National Insect Collection
Eupselia sp. ANICMK226	CCDB-15843-D11	ANIAF1542-11	KF389021	Australian National Insect Collection
Eupselia sp. ANICMK226	CCDB-15843-E01	ANIAF1544-11	KF390963	Australian National Insect Collection
Eupselia sp. ANICMK226	CCDB-15843-D01	ANIAF1532-11	KF391238	Australian National Insect Collection
Eupselia sp. ANICMK226	CCDB-15843-E03	ANIAF1546-11	KF391250	Australian National Insect Collection
Eupselia sp. ANICMK226	CCDB-15843-E02	ANIAF1545-11	KF392987	Australian National Insect Collection
Eupselia sp. ANICMK226	ANIC Gen No. 000142	ANICB472-06	KJ012929	Australian National Insect Collection
Eupselia sp. ANICMK227	MM15284	LEFIH350-10	HM876966	Australian National Insect Collection
Eupselia sp. ANICMK227	MM15285	LEFIH351-10	HM876967	Australian National Insect Collection
Eupselia sp. ANICMK227	MM15286	LEFIH352-10	HM876968	Australian National Insect Collection
Eupselia sp. ANICMK227	MM15287	LEFIH353-10	HM876969	Australian National Insect Collection
Eupselia sp. ANICMK227	MM15289	LEFIH355-10	HM876971	Australian National Insect Collection
Eupselia sp. ANICMK227	CCDB-15843-D08	ANIAF1539-11	KF393317	Australian National Insect Collection
Eupselia sp. ANICMK228	CCDB-15850-E03	ANIAG211-11	KF388953	Australian National Insect Collection
Eupselia sp. ANICMK228	CCDB-15850-H02	ANIAG246-11	KF390607	Australian National Insect Collection
Eupselia sp. ANICMK228	CCDB-15850-F04	ANIAG224-11	KF392746	Australian National Insect Collection
Eupselia sp. ANICMK228	CCDB-15850-E01	ANIAG209-11	KF395051	Australian National Insect Collection
Eupselia sp. ANICMK228	ANIC Gen No. 004324	AANIC203-11	KJ012997	Australian National Insect Collection
Eupselia sp. ANICMK237	MM11295	LEFIH184-10	HM876804	Australian National Insect Collection
Eupselia sp. ANICMK237	CCDB-15843-G04	ANIAF1571-11	KF394438	Australian National Insect Collection
Eupselia sp. ANICMK237	06-NSWL-00030	LLISA030-06	KJ012872	Biodiversity Institute of Ontario
Eupselia sp. ANICMK238	IM07-0633	IMLQ298-07	KJ012865	Biodiversity Institute of Ontario
Eupselia sp. ANICMK238	IM07-0643	IMLQ301-07	KJ012948	Biodiversity Institute of Ontario
Eupselia sp. ANICMK238	IM07-0750	IMLQ316-07	KJ012866	Biodiversity Institute of Ontario
Eupselia sp. ANICMK238	IM08-0504	IMLR070-08	KJ013005	Biodiversity Institute of Ontario
Eupselia sp. ANICMK238	05-NSW-00746	LNSWA746-05	KJ012934	Agricultural Scientific Collections Unit, New South Wales
Eupselia sp. ANICMK40	CCDB-15843-E08	ANIAF1551-11	KF389909	Australian National Insect Collection
Eupselia sp. ANICMK40	CCDB-15843-F04	ANIAF1559-11	KF390528	Australian National Insect Collection
Eupselia sp. ANICMK40	CCDB-15843-C09	ANIAF1528-11	KF393180	Australian National Insect Collection
Eupselia sp. ANICMK41	BIOUG02216-F08	PHSAU681-12	KJ012903	Biodiversity Institute of Ontario
Eupselia sp. ANICMK42	CCDB-15843-G02	ANIAF1569-11	KF392359	Australian National Insect Collection
Eupselia sp. ANICMK43	CCDB-15835-E02	ANIAF785-11	KF394313	Australian National Insect Collection
Eupselia sp. ANICMK44	CCDB-15835-E03	ANIAF786-11	KF390550	Australian National Insect Collection
Eupselia sp. ANICMK45	CCDB-15850-G04	ANIAG236-11	KF395148	Australian National Insect Collection
Eupselia sp. ANICMK46	CCDB-15835-F12	ANIAF807-11	KF389187	Australian National Insect Collection
Eupselia sp. ANICMK48	MM15226	LEFIH292-10	HM876910	Australian National Insect Collection
Eupselia sp. ANICMK48	MM15227	LEFIH293-10	HM876911	Australian National Insect Collection
Eupselia sp. ANICMK48	MM15238	LEFIH304-10	HM876921	Australian National Insect Collection
Eupselia sp. ANICMK49	CCDB-15843-E10	ANIAF1553-11	KF393636	Australian National Insect Collection
Eupselia sp. ANICMK51	CCDB-15850-G05	ANIAG237-11	KF389984	Australian National Insect Collection
Eupselia sp. ANICMK52	CCDB-15850-G07	ANIAG239-11	KF391997	Australian National Insect Collection
Eupselia sp. ANICMK55	CCDB-15850-B10	ANIAG182-11	KF393440	Australian National Insect Collection
Eupselia sp. ANICMK58	CCDB-15850-G08	ANIAG240-11	KF391337	Australian National Insect Collection
Eupselia sp. ANICMK59	CCDB-15835-G02	ANIAF809-11	KF389595	Australian National Insect Collection
Eupselia sp. ANICMK59	CCDB-15835-G03	ANIAF810-11	KF394259	Australian National Insect Collection
Eupselia sp. ANICMK60	CCDB-15850-A11	ANIAG171-11	KF391225	Australian National Insect Collection
Eupselia sp. ANICMK61	CCDB-15850-A10	ANIAG170-11	KF389214	Australian National Insect Collection
Eupselia sp. ANICMK61	ANIC Gen No. 001448	ANICB415-06	KJ012862	Australian National Insect Collection
Eupselia sp. ANICMK62	CCDB-15850-H08	ANIAG252-11	KF394947	Australian National Insect Collection
Eupselia sp. ANICMK62	ANIC Gen No. 001687	ANICB719-07	KJ012952	Australian National Insect Collection
Eupselia sp. ANICMK7	gvc6048-1L	LOQTF391-10	HM879832	Biodiversity Institute of Ontario
Eupselia sp. ANICMK7	gvc7294	LOQTF872-10	HM890268	Biodiversity Institute of Ontario
Eupselia sp. ANICMK7	2006-LOQT-234	LOQT1075-10	HQ572134	Biodiversity Institute of Ontario
Eupselia sp. ANICMK7	2006-LOQT-351	LOQT1192-10	HQ572246	Biodiversity Institute of Ontario
Eupselia sp. ANICMK7	2006-LOQT-352	LOQT1193-10	HQ572247	Biodiversity Institute of Ontario
Eupselia sp. ANICMK7	gvc6250-1L	LOQTG249-10	JF857096	Biodiversity Institute of Ontario
Eupselia sp. ANICMK7	ANIC Gen No. 001736	ANICB768-07	KJ012868	Australian National Insect Collection
Eupselia sp. ANICMK7	gvc7149-1L	LOQTB499-07	KJ012985	Biodiversity Institute of Ontario
Eupselia sp. ANICMK7	gvc7167-1L	LOQTB517-07	KJ012864	Biodiversity Institute of Ontario
Eupselia sp. ANICMK7	gvc7224-1L	LOQTB572-07	KJ013024	Biodiversity Institute of Ontario
Eupselia sp. ANICMK7	gvc9140-1L	LOQTD528-08	KJ012878	Research Collection of Doug Hilton
Eupselia sp. ANICMK9	MM15240	LEFIH306-10	HM876923	Australian National Insect Collection
Eupselia sp. ANICMK9	CCDB-15843-G11	ANIAF1578-11	KF391986	Australian National Insect Collection
Eupselia sp. ANICMK9	CCDB-15843-H02	ANIAF1581-11	KF393593	Australian National Insect Collection
Eupselia sp. ANICMK9	CCDB-15843-G12	ANIAF1579-11	KF394869	Australian National Insect Collection
Eupselia tristephana	MM15271	LEFIH337-10	HM876954	Australian National Insect Collection
Eupselia tristephana	MM15272	LEFIH338-10	HM876955	Australian National Insect Collection
Eupselia tristephana	MM15273	LEFIH339-10	HM876956	Australian National Insect Collection
Eupselia tristephana	CCDB-15850-D11	ANIAG207-11	KF392490	Australian National Insect Collection
Eupselia tristephana	ANIC Gen No. 004323	AANIC202-11	KJ012999	Australian National Insect Collection
Hypertropha chlaenota	MM11289	LEFIH178-10	HM876798	Finnish Museum of Natural History
Hypertropha chlaenota	MM11451	LEFIH217-10	HM876835	Australian National Insect Collection
Hypertropha chlaenota	CCDB-15835-D01	ANIAF772-11	KF387831	Australian National Insect Collection
Hypertropha chlaenota	CCDB-15835-C11	ANIAF770-11	KF389505	Australian National Insect Collection
Hypertropha chlaenota	CCDB-15835-B01	ANIAF748-11	KF390302	Australian National Insect Collection
Hypertropha chlaenota	CCDB-15835-A12	ANIAF747-11	KF393501	Australian National Insect Collection
Hypertropha chlaenota	BIOUG00798-A01	AMUB191-11	KJ012875	Australian Museum, Sydney
Hypertropha chlaenota	BIOUG00798-G03	AMUB265-11	KJ012873	Australian Museum, Sydney
Hypertropha chlaenota	K290562	AMUB409-11	KJ012869	Australian Museum, Sydney
Hypertropha chlaenota	ANIC Gen No. 003058	ANICB1040-07	KJ012902	Australian National Insect Collection
Hypertropha chlaenota	IM08-0284	IMLQ922-08	KJ012974	Biodiversity Institute of Ontario
Hypertropha chlaenota	IM08-0467	IMLR048-08	KJ012918	Biodiversity Institute of Ontario
Hypertropha chlaenota	IM08-2196	IMLR1000-11	KJ012977	Biodiversity Institute of Ontario
Hypertropha chlaenota	IM08-1893	IMLR698-08	KJ012891	Biodiversity Institute of Ontario
Hypertropha chlaenota	IM08-2031	IMLR980-11	KJ012924	Biodiversity Institute of Ontario
Hypertropha chlaenota	IM07-0930	IMLS003-12	KJ012916	Biodiversity Institute of Ontario
Hypertropha chlaenota	IM11-0106	IMLS105-12	KJ012972	Biodiversity Institute of Ontario
Hypertropha chlaenota	IM11-0295	IMLS283-12	KJ013025	Biodiversity Institute of Ontario
Hypertropha chlaenota	05-ACTC-138	LCANA138-06	KJ012981	Biodiversity Institute of Ontario
Hypertropha desumptana	09-NSWHH-1155	NSWHK143-10	HM888819	Biodiversity Institute of Ontario
Hypertropha desumptana	CCDB-15835-A10	ANIAF745-11	KF391758	Australian National Insect Collection
Hypertropha desumptana	ANIC Gen No. 004327	AANIC206-11	KJ012998	Australian National Insect Collection
Hypertropha sp. ANICMK20	MM15246	LEFIH312-10	HM876929	Australian National Insect Collection
Hypertropha sp. ANICMK20	MM15247	LEFIH313-10	HM876930	Australian National Insect Collection
Hypertropha sp. ANICMK20	MM15248	LEFIH314-10	HM876931	Australian National Insect Collection
Hypertropha sp. ANICMK20	MM15249	LEFIH315-10	HM876932	Australian National Insect Collection
Hypertropha sp. ANICMK20	CCDB-15835-C10	ANIAF769-11	KF389504	Australian National Insect Collection
Hypertropha sp. ANICMK20	CCDB-15835-C09	ANIAF768-11	KF389518	Australian National Insect Collection
Hypertropha sp. ANICMK20	CCDB-15835-C12	ANIAF771-11	KF389928	Australian National Insect Collection
Hypertropha sp. ANICMK229	MM15265	LEFIH331-10	HM876948	Australian National Insect Collection
Hypertropha sp. ANICMK38	BIOUG02215-D10	PHSAU564-12	KJ012896	Biodiversity Institute of Ontario
Hypertropha thesaurella	ANIC Gen No. 004329	AANIC208-11	KJ012914	Australian National Insect Collection
Hypertropha thesaurella	ANIC Gen No. 003074	ANICB1056-07	KJ012959	Australian National Insect Collection
Hypertropha tortriciformis	MM11290	LEFIH179-10	HM876799	Finnish Museum of Natural History
Hypertropha tortriciformis	MM11292	LEFIH181-10	HM876801	Finnish Museum of Natural History
Hypertropha tortriciformis	CCDB-15835-C07	ANIAF766-11	KF388439	Australian National Insect Collection
Hypertropha tortriciformis	CCDB-15835-C08	ANIAF767-11	KF388986	Australian National Insect Collection
Hypertropha tortriciformis	CCDB-15835-B11	ANIAF758-11	KF393696	Australian National Insect Collection
Hypertropha tortriciformis	CCDB-15835-B10	ANIAF757-11	KF394839	Australian National Insect Collection
Hypertropha tortriciformis	ANIC Gen No. 001496	ANICB463-06	KJ012991	Australian National Insect Collection
Peritropha oligodrachma	gvc09998-1L	LOQTD793-08	GU669869	Research Collection of Graeme V. Cocks
Peritropha oligodrachma	MM11293	LEFIH182-10	HM876802	Finnish Museum of Natural History
Peritropha oligodrachma	MM11294	LEFIH183-10	HM876803	Finnish Museum of Natural History
Peritropha oligodrachma	MM15250	LEFIH316-10	HM876933	Australian National Insect Collection
Peritropha oligodrachma	MM15251	LEFIH317-10	HM876934	Australian National Insect Collection
Peritropha oligodrachma	MM15277	LEFIH343-10	HM876960	Australian National Insect Collection
Peritropha oligodrachma	gvc6572	LOQTF790-10	HM890188	Biodiversity Institute of Ontario
Peritropha oligodrachma	CCDB-15835-A03	ANIAF738-11	KF389086	Australian National Insect Collection
Peritropha oligodrachma	CCDB-15835-B05	ANIAF752-11	KF389375	Australian National Insect Collection
Peritropha oligodrachma	CCDB-15835-A06	ANIAF741-11	KF391230	Australian National Insect Collection
Peritropha oligodrachma	CCDB-15835-A04	ANIAF739-11	KF393161	Australian National Insect Collection
Peritropha oligodrachma	ANIC Gen No. 001903	ANICB935-07	KJ013001	Australian National Insect Collection
Peritropha oligodrachma	IM06-0093	IMLQ024-07	KJ012893	Biodiversity Institute of Ontario
Peritropha oligodrachma	IM06-0688	IMLQ170-07	KJ012956	Biodiversity Institute of Ontario
Peritropha oligodrachma	IM07-0520	IMLQ284-07	KJ012895	Biodiversity Institute of Ontario
Peritropha oligodrachma	IM07-0556	IMLQ288-07	KJ012923	Biodiversity Institute of Ontario
Peritropha oligodrachma	IM07-0651	IMLQ303-07	KJ012906	Biodiversity Institute of Ontario
Peritropha oligodrachma	IM08-0145	IMLQ848-08	KJ012905	Biodiversity Institute of Ontario
Peritropha oligodrachma	IM08-2457	IMLS007-12	KJ013022	Biodiversity Institute of Ontario
Peritropha oligodrachma	05-NSW-00834	LNSWA834-05	KJ012935	Agricultural Scientific Collections Unit, New South Wales
Peritropha oligodrachma	05-NSW-00835	LNSWA835-05	KJ012936	Agricultural Scientific Collections Unit, New South Wales
Peritropha oligodrachma	ww04210	LNSWC778-08	KJ013021	Agricultural Scientific Collections Unit, New South Wales
Peritropha oligodrachma	gvc9484-1L	LOQTD702-08	KJ012897	Research Collection of Doug Hilton
Peritropha oligodrachma	gvc9617-1L	LOQTD719-08	KJ012987	Research Collection of Graeme V. Cocks
Peritropha oligodrachma	BIOUG00987-F12	NSWHN1113-11	KJ012882	Biodiversity Institute of Ontario
Peritropha sp. ANICMK230	CCDB-15835-A05	ANIAF740-11	KF393686	Australian National Insect Collection
Progonica rhothias	CCDB-15843-A08	ANIAF1503-11	KF390225	Australian National Insect Collection
Thudaca calliphrontis	MM11478	LEFIH244-10	HM876862	Australian National Insect Collection
Thudaca calliphrontis	MM11479	LEFIH245-10	HM876863	Australian National Insect Collection
Thudaca calliphrontis	MM11480	LEFIH246-10	HM876864	Australian National Insect Collection
Thudaca calliphrontis	MM11481	LEFIH247-10	HM876865	Australian National Insect Collection
Thudaca calliphrontis	MM11482	LEFIH248-10	HM876866	Australian National Insect Collection
Thudaca calliphrontis	MM11483	LEFIH249-10	HM876867	Australian National Insect Collection
Thudaca calliphrontis	MM11484	LEFIH250-10	HM876868	Australian National Insect Collection
Thudaca campylota	MM11469	LEFIH235-10	HM876853	Australian National Insect Collection
Thudaca campylota	MM11470	LEFIH236-10	HM876854	Australian National Insect Collection
Thudaca campylota	CCDB-15820-E08	ANIAE1366-11	KF387810	Australian National Insect Collection
Thudaca campylota	BIOUG02116-C10	PHLCD556-12	KJ012994	Biodiversity Institute of Ontario
Thudaca campylota	BIOUG02116-F02	PHLCD584-12	KJ012881	Biodiversity Institute of Ontario
Thudaca campylota	BIOUG02122-D05	PHSAU041-12	KJ012962	Biodiversity Institute of Ontario
Thudaca campylota	BIOUG02245-E10	PHSAU1332-12	KJ012927	Biodiversity Institute of Ontario
Thudaca campylota	BIOUG02245-E11	PHSAU1333-12	KJ012879	Biodiversity Institute of Ontario
Thudaca circumdatella	CCDB-15820-H02	ANIAE1396-11	KF391342	Australian National Insect Collection
Thudaca haplonota	MM11318	LEFIH207-10	HM876825	Finnish Museum of Natural History
Thudaca haplonota	MM11320	LEFIH209-10	HM876827	Australian National Insect Collection
Thudaca haplonota	MM11321	LEFIH210-10	HM876828	Australian National Insect Collection
Thudaca haplonota	MM11472	LEFIH238-10	HM876856	Australian National Insect Collection
Thudaca haplonota	MM11473	LEFIH239-10	HM876857	Australian National Insect Collection
Thudaca haplonota	MM11474	LEFIH240-10	HM876858	Australian National Insect Collection
Thudaca haplonota	MM11477	LEFIH243-10	HM876861	Australian National Insect Collection
Thudaca haplonota	CCDB-15820-G03	ANIAE1385-11	KF388821	Australian National Insect Collection
Thudaca haplonota	CCDB-15820-G01	ANIAE1383-11	KF392087	Australian National Insect Collection
Thudaca haplonota	CCDB-15820-G12	ANIAE1394-11	KF392430	Australian National Insect Collection
Thudaca haplonota	CCDB-15820-G02	ANIAE1384-11	KF392476	Australian National Insect Collection
Thudaca heterastis	CCDB-15820-D01	ANIAE1347-11	KF388378	Australian National Insect Collection
Thudaca monolinea	gvc11998-1L	LOQTE311-09	GU670028	Research Collection of Graeme V. Cocks
Thudaca monolinea	gvc11952-1L	LOQTE288-09	HQ989565	Research Collection of Graeme V. Cocks
Thudaca monolinea	ANIC Gen No. 004354	AANIC233-11	KJ012984	Australian National Insect Collection
Thudaca monolinea	gvc7307-1L	LOQTB634-07	KJ012996	Biodiversity Institute of Ontario
Thudaca monolinea	gvc7336-1L	LOQTB635-07	KJ012944	Biodiversity Institute of Ontario
Thudaca monolinea	gvc16678-1L	LOQTI507-11	KJ012949	Biodiversity Institute of Ontario
Thudaca obliquella	gvc12070-1L	LOQTE327-09	GU670036	Research Collection of Graeme V. Cocks
Thudaca obliquella	MM11297	LEFIH186-10	HM876806	Finnish Museum of Natural History
Thudaca obliquella	MM11298	LEFIH187-10	HM876807	Finnish Museum of Natural History
Thudaca obliquella	MM11299	LEFIH188-10	HM876808	Finnish Museum of Natural History
Thudaca obliquella	MM11471	LEFIH237-10	HM876855	Australian National Insect Collection
Thudaca obliquella	MM11475	LEFIH241-10	HM876859	Australian National Insect Collection
Thudaca obliquella	MM11476	LEFIH242-10	HM876860	Australian National Insect Collection
Thudaca obliquella	gvc7782	LOQTG182-10	HM890562	Biodiversity Institute of Ontario
Thudaca obliquella	gvc7782-1L	LOQTC137-07	KJ013017	Biodiversity Institute of Ontario
Thudaca obliquella	gvc17145-1L	LOQTI554-11	KJ012898	Biodiversity Institute of Ontario
Thudaca obliquella	07-NSWBB-0544	NSWBB544-08	KJ012899	Biodiversity Institute of Ontario
Thudaca obliquella	BIOUG00959-B12	NSWHM1923-11	KJ012941	Biodiversity Institute of Ontario
Thudaca obliquella	BIOUG00960-B12	NSWHM2027-11	KJ012890	Biodiversity Institute of Ontario
Thudaca obliquella	BIOUG02125-B09	PHLCD2051-12	KJ012921	Biodiversity Institute of Ontario
Thudaca obliquella	BIOUG02125-B10	PHLCD2052-12	KJ013007	Biodiversity Institute of Ontario
Thudaca obliquella	BIOUG02128-D01	PHLCD2352-12	KJ012969	Biodiversity Institute of Ontario
Thudaca obliquella	BIOUG02184-H04	PHLCD2678-12	KJ012870	Biodiversity Institute of Ontario
Thudaca obliquella	BIOUG02184-H05	PHLCD2679-12	KJ012979	Biodiversity Institute of Ontario
Thudaca obliquella	BIOUG02184-H06	PHLCD2680-12	KJ012965	Biodiversity Institute of Ontario
Thudaca obliquella	BIOUG02184-H07	PHLCD2681-12	KJ013000	Biodiversity Institute of Ontario
Thudaca orthodroma	CCDB-15820-E01	ANIAE1359-11	KF392215	Australian National Insect Collection
Thudaca orthodroma	CCDB-15820-E07	ANIAE1365-11	KF394221	Australian National Insect Collection
Thudaca sp. ANICMK22	MM11303	LEFIH192-10	HM876812	Finnish Museum of Natural History
Thudaca sp. ANICMK22	MM11304	LEFIH193-10	HM876813	Finnish Museum of Natural History
Thudaca sp. ANICMK231	CCDB-15820-E04	ANIAE1362-11	KF394534	Australian National Insect Collection
Thudaca sp. ANICMK232	ANIC Gen No. 004348	AANIC227-11	KJ012922	Australian National Insect Collection
Thudaca sp. ANICMK233	CCDB-15820-E05	ANIAE1363-11	KF388825	Australian National Insect Collection
Thudaca sp. ANICMK234	MM11300	LEFIH189-10	HM876809	Finnish Museum of Natural History
Thudaca sp. ANICMK234	MM11301	LEFIH190-10	HM876810	Finnish Museum of Natural History
Thudaca sp. ANICMK234	MM11302	LEFIH191-10	HM876811	Finnish Museum of Natural History
Thudaca sp. ANICMK234	MM11485	LEFIH251-10	HM876869	Australian National Insect Collection
Thudaca sp. ANICMK234	06-TASB-01686	LOTSC687-07	KJ012933	Biodiversity Institute of Ontario
Thudaca sp. ANICMK235	CCDB-15820-E09	ANIAE1367-11	KF388248	Australian National Insect Collection
Thudaca sp. ANICMK236	CCDB-15820-D05	ANIAE1351-11	KF392757	Australian National Insect Collection
Thudaca sp. ANICMK24	CCDB-15820-G09	ANIAE1391-11	KF390282	Australian National Insect Collection
Thudaca stadiaula	CCDB-15820-D07	ANIAE1353-11	KF390725	Australian National Insect Collection
Thudaca stadiaula	CCDB-15820-D10	ANIAE1356-11	KF392418	Australian National Insect Collection
Thudaca stadiaula	ANIC Gen No. 004347	AANIC226-11	KJ012885	Australian National Insect Collection
Thudaca trabeata	MM11462	LEFIH228-10	HM876846	Australian National Insect Collection
Thudaca trabeata	MM11463	LEFIH229-10	HM876847	Australian National Insect Collection
Thudaca trabeata	MM11464	LEFIH230-10	HM876848	Australian National Insect Collection
Thudaca trabeata	MM11465	LEFIH231-10	HM876849	Australian National Insect Collection
Thudaca trabeata	MM11466	LEFIH232-10	HM876850	Australian National Insect Collection
