# Supplementary material for: DNA barcode-based delineation of putative species: efficient start for taxonomic workflows
Source: Mol Ecol Resour. 2014 Mar 10;14(4):706–15. doi: 10.1111/1755-0998.12233 (PMC4264940; doi:10.1111/1755-0998.12233)
Supplement: Fig S7 — Pairwise distances (K2P) for 502 full-length (654bp) DNA barcode sequences from Australian Hypertrophinae. [file men0014-0706-SD7.txt]

0
1000
2000
3000
4000
5000
6000
7000
8000
9000
10000
0.00 0.01 0.02 0.03 0.04 0.05 0.06 0.07 0.08 0.09 0.10 0.11 0.12 0.13 0.14 0.15 0.16 0.17 0.18 0.19
Frequ
ency

K2PDistances
