# Supplementary material for: DNA barcode-based delineation of putative species: efficient start for taxonomic workflows
Source: Mol Ecol Resour. 2014 Mar 10;14(4):706–15. doi: 10.1111/1755-0998.12233 (PMC4264940; doi:10.1111/1755-0998.12233)
Supplement: Fig S8 — Maximum-likelihood tree with bootstrap values. [file men0014-0706-SD8.txt]

0.05
LEFIH231-10|MM11465|Thudaca_trabeata
ANIAG211-11|CCDB-15850-E03|Eupselia_sp._ANICMK228
LEFIH314-10|MM15248|Hypertropha_sp._ANICMK20
ANIAE1362-11|CCDB-15820-E04|Thudaca_sp._ANICMK231
ANIAF1561-11|CCDB-15843-F06|Eupselia_sp._ANICMK225
LNSWA744-05|05-NSW-00744|Eupselia_sp._ANICIC24
LEFIH290-10|MM15224|Eupselia_sp._ANICIC24
PHLCD3076-12|BIOUG02243-F08|Eupselia_sp._ANICMK11
LOQTD702-08|gvc9484-1L|Peritropha_oligodrachma
IMLS167-12|IM11-0170|Eupselia_sp._ANICMK206
ANIAF778-11|CCDB-15835-D07|Eupselia_leucaspis
LNSWA933-05|05-NSW-00933|Eupselia_sp._ANICMK11
ANIAG207-11|CCDB-15850-D11|Eupselia_tristephana
ANIAF1588-11|CCDB-15843-H09|Eupselia_sp._ANICMK104
ANIAF758-11|CCDB-15835-B11|Hypertropha_tortriciformis
ANIAG191-11|CCDB-15850-C07|Eupselia_sp._ANICMK19
LEFIH317-10|MM15251|Peritropha_oligodrachma
LNSWA216-05|05-NSW-00216|Eupselia_sp._ANICIC53
LEFIH331-10|MM15265|Hypertropha_sp._ANICMK229
LEFIH214-10|MM11325|Eupselia_sp._ANICMK213
ANIAF789-11|CCDB-15835-E06|Eupselia_sp._ANICMK202
ANIAG163-11|CCDB-15850-A03|Epithetica_typhoscia
LEFIH358-10|MM15292|Eupselia_sp.ANICMK106
ANIAE1337-11|CCDB-15820-C03|Acraephnes_sp._ANICMK30
ANIAE1351-11|CCDB-15820-D05|Thudaca_sp._ANICMK236
ANIAG237-11|CCDB-15850-G05|Eupselia_sp._ANICMK51
LEFIH333-10|MM15267|Eupselia_sp._ANICMK202
ANIAF784-11|CCDB-15835-E01|Eupselia_hypsichora
ANICB1040-07|ANIC_Gen_No._003058|Hypertropha_chlaenota
LEFIH248-10|MM11482|Thudaca_calliphrontis
LEFIH357-10|MM15291|Eupselia_sp.ANICMK106
ANIAF1532-11|CCDB-15843-D01|Eupselia_sp._ANICMK226
LEFIH360-10|MM15294|Eupselia_sp.ANICMK106
LEFIH178-10|MM11289|Hypertropha_chlaenota
LEFIH204-10|MM11315|Eupselia_sp._ANICMK223
ANIAF772-11|CCDB-15835-D01|Hypertropha_chlaenota
ANICB719-07|ANIC_Gen_No._001687|Eupselia_sp._ANICMK62
ANIAF809-11|CCDB-15835-G02|Eupselia_sp._ANICMK59
ANIAF747-11|CCDB-15835-A12|Hypertropha_chlaenota
LEFIH356-10|MM15290|Eupselia_sp.ANICMK106
LEFIH285-10|MM15219|Eupselia_sp._ANICIC32
LEFIH230-10|MM11464|Thudaca_trabeata
LEFIH257-10|MM11491|Acraephnes_inscripta
ANICB529-06|ANIC_Gen_No._000259|Eupselia_metabola
ANICB768-07|ANIC_Gen_No._001736|Eupselia_sp._ANICMK7
IMLQ298-07|IM07-0633|Eupselia_sp._ANICMK238
LEFIH283-10|MM15217|Eupselia_sp._ANICIC32
LEFIH242-10|MM11476|Thudaca_obliquella
ANIAF786-11|CCDB-15835-E03|Eupselia_sp._ANICMK44
ANICB527-06|ANIC_Gen_No._000257|Acraephnes_inscripta
LEFIH249-10|MM11483|Thudaca_calliphrontis
ANIAG236-11|CCDB-15850-G04|Eupselia_sp._ANICMK45
LEFIH184-10|MM11295|Eupselia_sp._ANICMK237
ANIAG233-11|CCDB-15850-G01|Eupselia_sp._ANICIC32
ANIAF1579-11|CCDB-15843-G12|Eupselia_sp._ANICMK9
LEFIH340-10|MM15274|Eupselia_sp._ANICMK215
LEFIH250-10|MM11484|Thudaca_calliphrontis
LNSWB027-05|05-NSW-00967|Eupselia_sp._ANICMK220
LEFIH196-10|MM11307|Eupselia_sp._ANICMK209
IMLS550-12|IM12-0212|Eupselia_sp._ANICMK217
ANIAG226-11|CCDB-15850-F06|Eupselia_sp._ANICMK19
LEFIH341-10|MM15275|Eupselia_sp._ANICMK216
LEFIH232-10|MM11466|Thudaca_trabeata
ANIAF757-11|CCDB-15835-B10|Hypertropha_tortriciformis
LEFIH222-10|MM11456|Eupselia_sp._ANICMK203
ANIAG230-11|CCDB-15850-F10|Eupselia_sp._ANICMK134
ANIAF817-11|CCDB-15835-G10|Eupselia_aristonica
ANIAE1391-11|CCDB-15820-G09|Thudaca_sp._ANICMK24
AMUB265-11|BIOUG00798-G03|Hypertropha_chlaenota
LOQTB635-07|gvc7336-1L|Thudaca_monolinea
LOTSC687-07|06-TASB-01686|Thudaca_sp._ANICMK234
PHSAU681-12|BIOUG02216-F08|Eupselia_sp._ANICMK41
LOQTF845-10|gvc7171|Eupselia_sp._ANICMK205
LEFIH227-10|MM11461|Acraephnes_sp._ANICMK200
LEFIH300-10|MM15234|Eupselia_sp._ANICMK203
ANIAE1365-11|CCDB-15820-E07|Thudaca_orthodroma
ANIAF1590-11|CCDB-15843-H11|Eupselia_sp._ANICMK208
ANIAG169-11|CCDB-15850-A09|Eupselia_sp._ANICIC24
LEFIH284-10|MM15218|Eupselia_sp._ANICIC32
LEFIH224-10|MM11458|Callizyga_dispar
ANIAE1359-11|CCDB-15820-E01|Thudaca_orthodroma
ANIAF785-11|CCDB-15835-E02|Eupselia_sp._ANICMK43
IMLQ303-07|IM07-0651|Peritropha_oligodrachma
LNSWA449-05|05-NSW-00449|Eupselia_sp._ANICMK208
ANIAE1356-11|CCDB-15820-D10|Thudaca_stadiaula
PHLCD245-12|BIOUG02113-A08|Eupselia_sp._ANICMK11
LEFIH299-10|MM15233|Eupselia_philomorpha
ANIAE1325-11|CCDB-15820-B03|Acraephnes_sp._ANICMK200
LEFIH253-10|MM11487|Acraephnes_sp._ANICMK2
ANIAE1367-11|CCDB-15820-E09|Thudaca_sp._ANICMK235
LEFIH309-10|MM15243|Eupselia_holoxantha
ANIAF1553-11|CCDB-15843-E10|Eupselia_sp._ANICMK49
LEFIH252-10|MM11486|Acraephnes_sp._ANICMK2
LNSWC778-08|ww04210|Peritropha_oligodrachma
LEFIH260-10|MM11494|Acraephnes_cryeropis
ANIAE1339-11|CCDB-15820-C05|Acraephnes_sp._ANICMK30
ANIAF1539-11|CCDB-15843-D08|Eupselia_sp._ANICMK227
ANIAF768-11|CCDB-15835-C09|Hypertropha_sp._ANICMK20
ANIAF805-11|CCDB-15835-F10|Eupselia_sp._ANICMK222
ANIAF1581-11|CCDB-15843-H02|Eupselia_sp._ANICMK9
AANIC208-11|ANIC_Gen_No._004329|Hypertropha_thesaurella
ANIAG213-11|CCDB-15850-E05|Eupselia_callidyas
LEFIH319-10|MM15253|Eupselia_sp._ANICIC70
PHLCD2681-12|BIOUG02184-H07|Thudaca_obliquella
PHLCD2051-12|BIOUG02125-B09|Thudaca_obliquella
IMLQ301-07|IM07-0643|Eupselia_sp._ANICMK238
NSWHM2027-11|BIOUG00960-B12|Thudaca_obliquella
ANIAF1524-11|CCDB-15843-C05|Eupselia_sp._ANICMK225
ANIAF1503-11|CCDB-15843-A08|Progonica_rhothias
LEFIH198-10|MM11309|Eupselia_sp._ANICMK12
LEFIH221-10|MM11455|Eupselia_axiepaena
ANICB463-06|ANIC_Gen_No._001496|Hypertropha_tortriciformis
ANIAG202-11|CCDB-15850-D06|Eupselia_sp._ANICIC32
LEFIH226-10|MM11460|Callizyga_dispar
ANIAE1353-11|CCDB-15820-D07|Thudaca_stadiaula
LEFIH293-10|MM15227|Eupselia_sp._ANICMK48
ANIAE1399-11|CCDB-15820-H05|Eomystis_sp._ANICMK35
LEFIH330-10|MM15264|Eupselia_sp._ANICMK221
LEFIH240-10|MM11474|Thudaca_haplonota
LEFIH191-10|MM11302|Thudaca_sp._ANICMK234
LEFIH279-10|MM15213|Eupselia_sp._ANICMK18
IMLQ316-07|IM07-0750|Eupselia_sp._ANICMK238
ANIAG170-11|CCDB-15850-A10|Eupselia_sp._ANICMK61
ANIAE1385-11|CCDB-15820-G03|Thudaca_haplonota
ANIAF800-11|CCDB-15835-F05|Eupselia_metabola
ANIAF793-11|CCDB-15835-E10|Eupselia_sp.ANICMK106
LOQTB524-07|gvc7174-1L|Eupselia_sp._ANICIC59
ANIAG224-11|CCDB-15850-F04|Eupselia_sp._ANICMK228
AMUB422-11|K290575|Eupselia_anommata
NSWHM1923-11|BIOUG00959-B12|Thudaca_obliquella
ANICB915-07|ANIC_Gen_No._001883|Callizyga_dispar
LOQTB517-07|gvc7167-1L|Eupselia_sp._ANICMK7
LEFIH324-10|HM876941|MM15258|Eupselia_sp._ANICMK13
LNSWB034-05|05-NSW-00974|Eupselia_sp._ANICIC5
ANIAE1312-11|CCDB-15820-A02|Acraephnes_sp._ANICMK1
ANIAF1569-11|CCDB-15843-G02|Eupselia_sp._ANICMK42
IMLR070-08|IM08-0504|Eupselia_sp._ANICMK238
ANIAE1400-11|CCDB-15820-H06|Eomystis_rhodopis
LEFIH325-10|MM15259|Eupselia_sp._ANICMK13
ANIAE1401-11|CCDB-15820-H07|Eomystis_rhodopis
LNSWA835-05|05-NSW-00835|Peritropha_oligodrachma
LEFIH259-10|MM11493|Acraephnes_nivea
ANIAF1574-11|CCDB-15843-G07|Eupselia_sp._ANICMK206
LEFIH206-10|MM11317|Eupselia_axiepaena
LEFIH315-10|MM15249|Hypertropha_sp._ANICMK20
ANIAF1549-11|CCDB-15843-E06|Eupselia_sp._ANICMK225
ANIAF1583-11|CCDB-15843-H04|Eupselia_sp._ANICMK104
ANIAG225-11|CCDB-15850-F05|Eupselia_sp._ANICMK224
LOQTC137-07|gvc7782-1L|Thudaca_obliquella
NSWBB544-08|07-NSWBB-0544|Thudaca_obliquella
LEFIH209-10|MM11320|Thudaca_haplonota
IMLS182-12|IM11-0185|Eupselia_anommata
ANICB789-07|ANIC_Gen_No._001757|Eupselia_sp._ANICMK221
ANIAE1347-11|CCDB-15820-D01|Thudaca_heterastis
ANIAE1384-11|CCDB-15820-G02|Thudaca_haplonota
ANIAF822-11|CCDB-15835-H03|Eupselia_sp.ANICMK106
LNSWB445-05|05-NSW-01385|Eupselia_sp._ANICMK12
ANIAG229-11|CCDB-15850-F09|Eupselia_sp._ANICMK134
LEFIH306-10|MM15240|Eupselia_sp._ANICMK9
LEFIH225-10|MM11459|Callizyga_dispar
LEFIH207-10|MM11318|Thudaca_haplonota
ANIAF1523-11|CCDB-15843-C04|Eupselia_sp._ANICMK225
ANIAF771-11|CCDB-15835-C12|Hypertropha_sp._ANICMK20
LEFIH199-10|MM11310|Eupselia_sp._ANICMK15
ANIAF798-11|CCDB-15835-F03|Eupselia_sp._ANICMK201
LEFIH311-10|MM15245|Eupselia_sp._ANICMK224
ANIAG189-11|CCDB-15850-C05|Eupselia_sp._ANICMK203
LOQTI507-11|gvc16678-1L|Thudaca_monolinea
ANIAE1330-11|CCDB-15820-B08|Acraephnes_inscripta
LEFIH241-10|MM11475|Thudaca_obliquella
LEFIH334-10|MM15268|Eupselia_sp._ANICMK225
PHLCD009-11|CCDB-12828-E11|Eupselia_sp._ANICMK11
LEFIH305-10|MM15239|Eupselia_sp._ANICMK215
LEFIH223-10|MM11457|Eomystis_rhodopis
LEFIH213-10|MM11324|Eupselia_sp._ANICMK207
ANIAG188-11|CCDB-15850-C04|Eupselia_leucaspis
NSWHN1059-11|BIOUG00987-B06|Eupselia_sp._ANICMK217
ANIAG255-11|CCDB-15850-H11|Eupselia_sp._ANICIC32
LEFIH181-10|MM11292|Hypertropha_tortriciformis
ANIAG185-11|CCDB-15850-C01|Eupselia_philomorpha
ANIAF1584-11|CCDB-15843-H05|Eupselia_sp._ANICMK214
ANIAE1313-11|CCDB-15820-A03|Acraephnes_sulfurata
ANIAF1559-11|CCDB-15843-F04|Eupselia_sp._ANICMK40
LEFIH353-10|MM15287|Eupselia_sp._ANICMK227
LEFIH258-10|MM11492|Acraephnes_sulfurata
LNSWA746-05|05-NSW-00746|Eupselia_sp._ANICMK238
LEFIH291-10|MM15225|Eupselia_aristonica
LEFIH342-10|MM15276|Eupselia_sp._ANICMK212
ANIAE1366-11|CCDB-15820-E08|Thudaca_campylota
LEFIH323-10|MM15257|Eupselia_sp._ANICMK13
ANIAF1580-11|CCDB-15843-H01|Eupselia_sp._ANICMK211
ANIAF810-11|CCDB-15835-G03|Eupselia_sp._ANICMK59
ANIAF1573-11|CCDB-15843-G06|Eupselia_sp._ANICMK206
LNSWB033-05|05-NSW-00973|Eupselia_sp._ANICIC5
LEFIH193-10|MM11304|Thudaca_sp._ANICMK22
ANIAF1545-11|CCDB-15843-E02|Eupselia_sp._ANICMK226
ANIAE1363-11|CCDB-15820-E05|Thudaca_sp._ANICMK233
ANIAF770-11|CCDB-15835-C11|Hypertropha_chlaenota
LEFIH194-10|MM11305|Eupselia_sp._ANICMK210
LEFIH269-10|MM15203|Eupselia_sp._ANICIC24
LEFIH354-10|MM15288|Eupselia_sp._ANICMK226
LEFIH286-10|MM15220|Eupselia_sp._ANICMK224
LEFIH328-10|MM15262|Eupselia_sp._ANICMK221
LEFIH363-10|MM15297|Eupselia_sp._ANICIC53
LEFIH271-10|MM15205|Eupselia_sp._ANICMK14
LEFIH188-10|MM11299|Thudaca_obliquella
LEFIH192-10|MM11303|Thudaca_sp._ANICMK22
IMLS440-12|IM12-0094|Eupselia_sp._ANICMK105
ANIAG249-11|CCDB-15850-H05|Eupselia_callidyas
ANICB1056-07|ANIC_Gen_No._003074|Hypertropha_thesaurella
ANIAF769-11|CCDB-15835-C10|Hypertropha_sp._ANICMK20
ANIAG228-11|CCDB-15850-F08|Eupselia_sp._ANICMK19
ANIAE1331-11|CCDB-15820-B09|Acraephnes_innubila
ANIAG171-11|CCDB-15850-A11|Eupselia_sp._ANICMK60
IMLR220-08|IM07-0868|Eupselia_sp._ANICMK219
LEFIH338-10|MM15272|Eupselia_tristephana
PHLCD2177-12|BIOUG02126-E04|Eupselia_sp._ANICMK15
IMLS095-12|IM11-0095|Eupselia_sp._ANICMK220
IMLS196-12|IM11-0200|Callizyga_dispar
LEFIH190-10|MM11301|Thudaca_sp._ANICMK234
LEFIH246-10|MM11480|Thudaca_calliphrontis
ANICB540-06|ANIC_Gen_No._001509|Eupselia_metabola
ANIAG216-11|CCDB-15850-E08|Epithetica_typhoscia
LOQT1158-10|2006-LOQT-317|Eupselia_sp._ANICMK204
ANIAE1396-11|CCDB-15820-H02|Thudaca_circumdatella
ANIAG231-11|CCDB-15850-F11|Eupselia_sp._ANICMK134
LNSWB036-05|05-NSW-00976|Eupselia_sp._ANICIC5
PHLCD2352-12|BIOUG02128-D01|Thudaca_obliquella
LOQTE289-09|gvc11953-1L|Acraephnes_litodes
ANIAE1394-11|CCDB-15820-G12|Thudaca_haplonota
AANIC218-11|ANIC_Gen_No._004339|Acraephnes_nitida
ANIAG173-11|CCDB-15850-B01|Eupselia_sp._ANICIC24
LNSWC076-06|06-NSW-00076|Eupselia_sp._ANICMK19
LEFIH359-10|MM15293|Eupselia_sp.ANICMK106
ANIAE1318-11|CCDB-15820-A08|Acraephnes_cryeropis
LEFIH304-10|MM15238|Eupselia_sp._ANICMK48
PHSAU564-12|BIOUG02215-D10|Hypertropha_sp._ANICMK38
ANIAF740-11|CCDB-15835-A05|Peritropha_sp._ANICMK230
ANIAF1535-11|CCDB-15843-D04|Eupselia_sp._ANICIC61
LOQTD528-08|gvc9140-1L|Eupselia_sp._ANICMK7
LEFIH318-10|MM15252|Eupselia_sp._ANICIC70
ANIAF1589-11|CCDB-15843-H10|Eupselia_sp._ANICMK214
ANIAE1338-11|CCDB-15820-C04|Acraephnes_sp._ANICMK30
AANIC226-11|ANIC_Gen_No._004347|Thudaca_stadiaula
LEFIH313-10|MM15247|Hypertropha_sp._ANICMK20
ANICB456-06|ANIC_Gen_No._001489|Eupselia_anommata
LOQTB572-07|gvc7224-1L|Eupselia_sp._ANICMK7
LNSWA934-05|05-NSW-00934|Eupselia_sp._ANICMK11
LEFIH237-10|MM11471|Thudaca_obliquella
ANIAE1324-11|CCDB-15820-B02|Acraephnes_sp._ANICMK200
LEFIH326-10|MM15260|Eupselia_sp._ANICMK13
ANICB415-06|ANIC_Gen_No._001448|Eupselia_sp._ANICMK61
LEFIH186-10|MM11297|Thudaca_obliquella
LEFIH272-10|HM876890|MM15206|Eupselia_callidyas
LEFIH295-10|MM15229|Eupselia_sp._ANICIC7
ANIAF1529-11|CCDB-15843-C10|Eupselia_sp._ANICMK225
LEFIH261-10|MM11495|Acraephnes_sp._ANICMK1
AANIC202-11|ANIC_Gen_No._004323|Eupselia_tristephana
ANICB739-07|ANIC_Gen_No._001707|Eupselia_sp._ANICMK218
ANIAE1328-11|CCDB-15820-B06|Acraephnes_inscripta
LNSWB026-05|05-NSW-00966|Eupselia_sp._ANICMK220
ANIAG182-11|CCDB-15850-B10|Eupselia_sp._ANICMK55
ANIAF767-11|CCDB-15835-C08|Hypertropha_tortriciformis
IMLR980-11|IM08-2031|Hypertropha_chlaenota
LEFIH352-10|MM15286|Eupselia_sp._ANICMK227
LNSWE396-06|06-NSWE-00396|Acraephnes_nivea
ANIAF1587-11|CCDB-15843-H08|Eupselia_sp._ANICMK104
IMLR665-08|IM08-1756|Eupselia_sp._ANICMK223
LEFIH321-10|MM15255|Eupselia_sp._ANICIC70
AANIC206-11|ANIC_Gen_No._004327|Hypertropha_desumptana
IMLS336-12|IM11-0349|Acraephnes_litodes
LNSWA640-05|05-NSW-00640|Eupselia_sp._ANICIC24
AANIC233-11|ANIC_Gen_No._004354|Thudaca_monolinea
ANIAG240-11|CCDB-15850-G08|Eupselia_sp._ANICMK58
IMLR759-08|IM08-2160|Eupselia_sp._ANICMK217
AANIC227-11|ANIC_Gen_No._004348|Thudaca_sp._ANICMK232
LEFIH218-10|MM11452|Eupselia_sp.ANICMK106
LEFIH310-10|MM15244|Eupselia_sp._ANICMK18
AMUB191-11|BIOUG00798-A01|Hypertropha_chlaenota
LOQTD420-08|gvc9029-1L|Eupselia_sp._ANICMK204
PHLCD556-12|BIOUG02116-C10|Thudaca_campylota
NSWHK143-10|09-NSWHH-1155|Hypertropha_desumptana
NSWHM888-11|BIOUG00954-C10|Eupselia_sp._ANICMK218
ANIAF794-11|CCDB-15835-E11|Eupselia_sp.ANICMK106
ANIAG239-11|CCDB-15850-G07|Eupselia_sp._ANICMK52
ANIAF799-11|CCDB-15835-F04|Eupselia_sp.ANICMK106
ANIAE1405-11|CCDB-15820-H11|Callizyga_dispar
ANIAF797-11|CCDB-15835-F02|Eupselia_sp._ANICMK201
ANIAG252-11|CCDB-15850-H08|Eupselia_sp._ANICMK62
LEFIH235-10|MM11469|Thudaca_campylota
ANIAE1335-11|CCDB-15820-C01|Acraephnes_sp._ANICMK2
LOQT598-06|gvc3700-1L|Eupselia_sp._ANICMK205
ANIAF807-11|CCDB-15835-F12|Eupselia_sp._ANICMK46
ANIAF788-11|CCDB-15835-E05|Eupselia_hypsichora
100
14
96
91
75
100
65
5
45
52
0
93
31
84
93
51
43
100
95
38
35
48
69
70
63
25
93
100
55
100
67
98
100
39
21
94
100
66
82
100
99
0
100
71
100
16
48
100
64
52
13
87
93
34
100
44
60
11
85
0
85
16
100
58
60
100
83
100
51
81
71
100
100
100
75
98
36
100
14
21
100
100
98
53
100
60
51
0
98
19
44
75
3
54
17
100
0
14
95
100
16
70
47
100
92
8
64
55
68
3
99
27
100
80
100
100
100
24
28
100
100
66
34
10
50
100
100
100
31
99
98
99
96
58
51
69
77
17
47
4
64
100
21
44
36
83
93
72
29
99
29
97
100
66
100
10
69
40
95
63
10
32
100
92
44
72
17
22
9
100
69
92
97
59
64
47
58
10
91
52
10
18
31
7
8
37
93
50
100
42
34
79
15
96
93
100
100
91
65
100
91
7
22
28
5
44
99
99
68
100
70
100
21
90
49
27
74
100
98
100
91
42
32
1
100
48
14
36
48
100
100
2
0
83
99
1
62
100
58
43
30
99
71
42
100
100
20
38
65
5
74
65
100
64
99
100
7
76
76
45
100
63
55
6
29
64
2
90
100
90
62
100
57
14
19
9
88
61
4
100
29
100
14
100
91
42
95
62
66
1
82
100
